# Supplementary material for: The Core-Targeted RRM2 Gene of Berberine Hydrochloride Promotes Breast Cancer Cell Migration and Invasion via the Epithelial–Mesenchymal Transition
Source: Pharmaceuticals (Basel). 2022 Dec 28;16(1):42. doi: 10.3390/ph16010042 (PMC9861674; doi:10.3390/ph16010042)
Supplement: Supplementary file 1 [file pharmaceuticals-16-00042-s001.zip]

Archive with 3 entries (3 files):
- Supplement_Figure.pdf
- Table_S1.pdf
- Table_S2.pdf
